# Supplementary material for: Powder Metallurgy Processing to Enhance Superelasticity and Shape Memory in Polycrystalline Cu–Al–Ni Alloys: Reference Material for Additive Manufacturing
Source: Materials (Basel). 2024 Dec 17;17(24):6165. doi: 10.3390/ma17246165 (PMC11677451; doi:10.3390/ma17246165)
Supplement: Supplementary file 1 [file materials-17-06165-s001.zip]

Archive with 1 entries (1 files):
- materials-3287610-supplementary.mp4
